# Supplementary material for: Intersecting Epidemics: A Multilevel Syndemic Analysis of a Chikungunya Virus Epidemic in Colombia Through Clinical, Biological, and Socioeconomic Factors
Source: Viruses. 2026 May 9;18(5):549. doi: 10.3390/v18050549 (PMC13211427; doi:10.3390/v18050549)
Supplement: Supplementary file 1 [file viruses-18-00549-s001.zip]

Archive with 1 entries (1 files):
- viruses-4215431-supplementary.pdf
